# Supplementary material for: Evolutionary Modeling of Rate Shifts Reveals Specificity Determinants in HIV-1 Subtypes
Source: PLoS Comput Biol. 2008 Nov 7;4(11):e1000214. doi: 10.1371/journal.pcbi.1000214 (PMC2566816; doi:10.1371/journal.pcbi.1000214)
Supplement: Table S1 — A list of all inferred rate-shifting sites, with information regarding secondary structure and exposed/buried classification. (0.04 MB XLS) [file pcbi.1000214.s001.xls]

## Sheet: TableS1
ORF	Encoded Protein	PDB ID	Rate-shifting position	Features		Legend
Gag	matrix	1tam	G11	E,H		* = no available structure
		1tam	E12	E,H		E = exposed residue
		1tam	L31	E,H		B = buried residue
		1tam	Q65	E,H		H = helix secondary structure
		1tam	P66	E,H		S = strand secondary structure
		1tam	T840	B,H		L = loop secondary structure
		1tam	D102	E,H		All sites are reported according to polyproteins coordinates according to the HXB2 reference sequences
		1tam	E107	E,H
		1tam	A118	E,L
		1tam	A120	E,L
		*	Q127
	capsid	1e6j	V143	E,L
		1e6j	V159	B,H
		1e6j	A163	E,L
		1e6j	I256	E,L
		1e6j	L268	E,H
		1e6j	T280	E,L
		1e6j	N315	E,H
		1e6j	T342	E,L
	nucleocapsid	1a1t	G381	E,S
		1a1t	N385	E,S
		1a1t	V390	E,S
	p6	*	E460
		*	S462
		*	G466
		*	I479
		*	L486
		*	R490
		*	P497
Pol		*	D5
		*	R22
		*	R29
		*	E30
		*	W34
		*	R36
		*	D47
		*	T51
		*	V52
		*	N55
	protease	1aaq	E91	E,L
		1aaq	M92	E,L
	RT	1rtd	K166	E,L
		1rtd	V190	E,H
		1rtd	E191	E,H
		1rtd	T194	E,H
		1rtd	K204	E,L
		1rtd	I297	E,S
		1rtd	K328	E,H
		1rtd	Q329	E,L
		1rtd	I448	E,L
		1rtd	E467	E,L
		1rtd	K545	E,S
		1rtd	T555	E,H
		1rtd	T558	E,H
	RT/Rnase H	1rtd/1o1w	A592	E,L
		1rtd/1o1w	L646	E,L
		1rtd/1o1w	Q667	B/E,L
	integrase	*	A736
		*	D740
		2itg	I799	B,S
		2itg	F815	B,H
		2itg	L816	B,H
		2itg	T840	E,H
		2itg	G849	E,L
		2itg	K851	E,S
		2itg	D882	E,L
		2itg	V916	E,L
		*	Q931
		*	L949
		*	R984
Env	signal peptide	*	G18
		*	M26
		*	I27
		*	A30
	gp120	*	T49
		*	T63
		1gc1	N92	E,S
		*	F159
		*	R166
		*	G167
		*	F175
		*	T194
		1gc1	S195	E,S
		1gc1	V208	E,L
		1gc1	N229	E,L
		1gc1	K231	E,L
		1gc1	T232	E,L
		1gc1	V270	B,L
		1gc1	F277	E,L
		1gc1	L288	B,S
		1gc1	N289	E,S
		1gc1	N295	E,S
		*	I307
		*	I309
		*	F317
		*	I333
		1gc1	T341	B,H
		1gc1	L342	B,H
		1gc1	K348	E,L
		1gc1	F353	E,L
		1gc1	T358	E,S
		1gc1	S365	E,L
		1gc1	V372	E,H
		*	G404
		1gc1	L416	B,S
		1gc1	N425	E,S
		1gc1	V430	E,L
		1gc1	R444	E,S
		1gc1	T455	E,S
		1gc1	K490	E,S
	gp41	1env	V496	E,H
		1env	Q507	E,H
		1env	Q543	E,H
		1env	K655	E,H
		1env	K665	E,L
		*	V693
		*	R725
		*	P727
		*	D741
		*	R744
		*	I746
		*	R747
		*	N750
		*	D758
		*	S767
		*	I781
		*	V782
		*	W796
		*	N798
		*	Q805
		*	N809
		*	A817
		*	V829
		*	G835
		*	I840
		*	R853
Rev	rev	*	D7
		*	L21
		*	Q24
		*	P31
		*	E32
		1etf	T34	E,L
		1etf	E47	E,H
		1etf	Q51	E,H
		1etf	H53	E,H
		1etf	S54	E,H
		*	L60
		*	L73
		*	T82
		*	D84
		*	C85
		*	N86
		*	D88
		*	C89
		*	L103
Nef	nef	*	R21
		*	P25
		*	A33
		*	S45
		*	T51
		2nef	A56	E,L
		2nef	E59	E,L
		2nef	E62	E,L
		2nef	E64	E,L
Tat	tat	*	F32
		*	Q35
		*	V36
		*	R53
		*	Q54
		*	R57
		*	N61
		*	Q63
		*	T64
		1mnb	K71	E,L
		1mnb	S75	E,L
		1mnb	P77	E,L
		1mnb	D80	E,L
Vif	vif	*	R17
		*	R19
		*	K34
		*	P47
		*	H80
		*	S95
		*	E101
		*	D113
		*	R132
		*	A151
		*	T155
		*	K157
		*	K160
		*	K168
		*	T170
		*	K181
		*	H183
		*	G185
Vpr	vpr	1m8l	A4	E,L
		1m8l	L22	E,H
		1m8l	A59	E,H
		1m8l	I60	E,H
		1m8l	N74
		*	S77
Vpu	vpu	*	I5
		*	L11
		*	V13
		*	A14
		*	I16
		*	V25
		*	I26
		*	I27
		*	K31
		*	I32
		1vpu	K37	E,L
		1vpu	R40	E,H
		1vpu	I46	E,H
		1vpu	A62	E,H
		1vpu	V64	E,L
		1vpu	E65	E,L
		1vpu	G71	E,H
		1vpu	H73	E,L
		1vpu	A74	B,L
		1vpu	P75	E,H
		1vpu	D77	E,H
		1vpu	V78	E,H
		1vpu	D79	E,H
		1vpu	D80	E,L
