# Supplementary material for: Evolutionary Modeling of Rate Shifts Reveals Specificity Determinants in HIV-1 Subtypes
Source: PLoS Comput Biol. 2008 Nov 7;4(11):e1000214. doi: 10.1371/journal.pcbi.1000214 (PMC2566816; doi:10.1371/journal.pcbi.1000214)
Supplement: Table S2 — A list of all rate-shifting sites according to subtype, sorted according to acceleration/deceleration. (0.06 MB XLS) [file pcbi.1000214.s002.xls]

## Sheet: tableS2
Subtype	Gene	Rate-shifting position	acceleration/decceleration
A	env	159	acceleration
	env	166	decceleration
	env	231	acceleration
	env	277	decceleration
	env	289	acceleration
	env	309	decceleration
	env	353	decceleration
	env	430	acceleration
	env	496	decceleration
	env	725	acceleration
	env	750	decceleration
	env	809	acceleration
	env	835	acceleration
	gag	65	acceleration
	gag	83	acceleration
	gag	101	decceleration
	gag	142	acceleration
	gag	158	decceleration
	gag	162	acceleration
	gag	380	decceleration
	gag	389	decceleration
	gag	461	acceleration
	gag	465	acceleration
	gag	485	acceleration
	nef	33	decceleration
	nef	56	acceleration
	pol	22	acceleration
	pol	30	acceleration
	pol	36	decceleration
	pol	91	decceleration
	pol	166	acceleration
	pol	297	acceleration
	pol	467	acceleration
	pol	646	decceleration
	pol	667	acceleration
	pol	736	acceleration
	pol	931	acceleration
	pol	949	acceleration
	rev	54	decceleration
	rev	86	acceleration
	tat	63	decceleration
	vif	80	acceleration
	vif	132	acceleration
	vif	155	decceleration
	vif	183	acceleration
	vpu	26	decceleration
	vpu	31	acceleration
	vpu	40	decceleration
	vpu	73	decceleration
A1 (small clade)	env	270	decceleration
	env	288	decceleration
	env	295	decceleration
	env	307	decceleration
	env	365	acceleration
	env	829	decceleration
	env	840	decceleration
	env	853	acceleration
	gag	106	decceleration
	gag	126	decceleration
	gag	162	decceleration
	gag	314	decceleration
	gag	485	decceleration
	pol	55	decceleration
	pol	467	decceleration
	rev	21	acceleration
	tat	54	acceleration
	vif	113	decceleration
	vif	155	decceleration
	vif	160	decceleration
	vpr	74	decceleration
	vpu	16	acceleration
	vpu	62	decceleration
	vpu	77	decceleration
	vpu	78	decceleration
A1(large clade)	env	159	acceleration
	env	342	decceleration
	env	430	acceleration
	gag	65	acceleration
	gag	119	decceleration
	gag	162	acceleration
	gag	341	acceleration
	gag	465	acceleration
	gag	478	acceleration
	gag	485	acceleration
	nef	51	decceleration
	nef	56	acceleration
	pol	22	acceleration
	pol	91	decceleration
	pol	166	acceleration
	pol	191	decceleration
	pol	297	acceleration
	pol	467	acceleration
	pol	555	decceleration
	pol	736	acceleration
	pol	931	acceleration
	pol	949	acceleration
	rev	24	acceleration
	rev	34	acceleration
	rev	53	decceleration
	rev	86	acceleration
	vif	168	acceleration
	vif	170	acceleration
	vif	183	acceleration
A&G	env	341	acceleration
	env	416	decceleration
	env	655	decceleration
	env	750	decceleration
	env	781	decceleration
	gag	142	acceleration
	gag	389	decceleration
	gag	461	acceleration
	gag	496	acceleration
	pol	22	acceleration
	pol	30	acceleration
	pol	667	acceleration
	rev	7	acceleration
	rev	24	acceleration
	rev	51	decceleration
	rev	53	decceleration
	rev	54	decceleration
	tat	53	acceleration
	tat	54	acceleration
	tat	64	decceleration
	tat	75	decceleration
	tat	77	decceleration
	vif	19	decceleration
	vif	80	acceleration
	vif	95	decceleration
	vif	101	decceleration
	vif	113	acceleration
	vif	132	acceleration
	vif	157	acceleration
	vif	160	acceleration
	vif	170	acceleration
	vif	183	acceleration
	vpr	60	decceleration
	vpr	74	acceleration
	vpu	31	acceleration
A&G&J&C	env	175	decceleration
	env	289	acceleration
	env	727	acceleration
	gag	119	acceleration
	pol	882	acceleration
B	env	26	decceleration
	env	63	decceleration
	env	167	acceleration
	env	175	acceleration
	env	194	acceleration
	env	195	acceleration
	env	208	acceleration
	env	270	acceleration
	env	288	decceleration
	env	295	decceleration
	env	307	decceleration
	env	372	acceleration
	env	507	decceleration
	env	543	acceleration
	env	693	acceleration
	env	744	acceleration
	env	746	acceleration
	env	747	acceleration
	env	758	acceleration
	env	796	acceleration
	env	805	decceleration
	gag	11	acceleration
	gag	30	decceleration
	gag	83	acceleration
	gag	118	decceleration
	gag	158	acceleration
	gag	267	acceleration
	gag	279	acceleration
	gag	384	acceleration
	gag	478	acceleration
	gag	489	acceleration
	nef	21	acceleration
	nef	25	decceleration
	nef	64	decceleration
	pol	5	acceleration
	pol	29	acceleration
	pol	47	acceleration
	pol	190	acceleration
	pol	191	decceleration
	pol	194	decceleration
	pol	204	decceleration
	pol	329	decceleration
	pol	555	acceleration
	pol	840	acceleration
	pol	916	acceleration
	rev	31	acceleration
	rev	47	acceleration
	rev	60	acceleration
	rev	73	decceleration
	rev	82	decceleration
	rev	84	decceleration
	tat	35	decceleration
	tat	36	decceleration
	tat	57	decceleration
	tat	77	acceleration
	tat	80	decceleration
	vif	151	acceleration
	vif	181	decceleration
	vpr	77	decceleration
	vpu	14	acceleration
	vpu	32	decceleration
	vpu	40	decceleration
B&D	env	167	decceleration
	env	175	decceleration
	env	208	decceleration
	env	231	acceleration
	env	317	decceleration
	env	333	decceleration
	env	342	acceleration
	env	348	acceleration
	env	372	decceleration
	env	404	decceleration
	env	416	acceleration
	env	507	acceleration
	env	543	decceleration
	env	693	decceleration
	env	725	acceleration
	env	727	acceleration
	env	744	decceleration
	env	758	decceleration
	env	796	decceleration
	env	805	acceleration
	env	817	decceleration
	gag	30	acceleration
	gag	83	decceleration
	gag	106	acceleration
	gag	119	acceleration
	gag	267	decceleration
	gag	279	decceleration
	gag	314	acceleration
	gag	380	acceleration
	gag	384	decceleration
	gag	459	decceleration
	gag	465	acceleration
	gag	478	decceleration
	gag	489	decceleration
	gag	496	acceleration
	nef	25	acceleration
	pol	29	decceleration
	pol	30	acceleration
	pol	47	decceleration
	pol	52	acceleration
	pol	92	decceleration
	pol	190	decceleration
	pol	194	acceleration
	pol	328	acceleration
	pol	329	acceleration
	pol	448	decceleration
	pol	558	decceleration
	pol	840	decceleration
	pol	849	acceleration
	pol	851	acceleration
	pol	882	acceleration
	pol	916	decceleration
	rev	21	decceleration
	rev	31	decceleration
	rev	32	acceleration
	rev	47	decceleration
	rev	51	decceleration
	rev	60	decceleration
	rev	73	acceleration
	rev	86	decceleration
	rev	89	acceleration
	rev	103	decceleration
	tat	75	acceleration
	tat	80	acceleration
	vif	181	acceleration
	vpr	4	acceleration
	vpr	77	acceleration
	vpu	14	decceleration
	vpu	46	decceleration
	vpu	74	acceleration
	vpu	80	acceleration
C	env	18	acceleration
	env	27	acceleration
	env	30	acceleration
	env	49	decceleration
	env	92	decceleration
	env	229	decceleration
	env	232	decceleration
	env	288	decceleration
	env	309	decceleration
	env	333	decceleration
	env	353	decceleration
	env	365	acceleration
	env	404	acceleration
	env	444	decceleration
	env	455	acceleration
	env	490	decceleration
	env	665	acceleration
	env	741	decceleration
	env	767	acceleration
	env	781	acceleration
	env	782	acceleration
	env	798	acceleration
	env	829	decceleration
	env	840	decceleration
	env	853	acceleration
	gag	10	acceleration
	gag	64	acceleration
	gag	101	decceleration
	gag	126	decceleration
	gag	255	acceleration
	gag	314	decceleration
	gag	341	acceleration
	gag	496	decceleration
	nef	45	acceleration
	nef	59	acceleration
	pol	34	decceleration
	pol	51	decceleration
	pol	204	decceleration
	pol	545	decceleration
	pol	558	decceleration
	pol	592	acceleration
	pol	740	acceleration
	pol	799	acceleration
	pol	815	acceleration
	pol	816	decceleration
	pol	849	decceleration
	pol	984	acceleration
	rev	85	acceleration
	rev	88	acceleration
	rev	89	acceleration
	tat	32	decceleration
	tat	36	decceleration
	tat	61	decceleration
	tat	64	decceleration
	tat	75	acceleration
	vif	17	acceleration
	vif	19	decceleration
	vif	34	acceleration
	vif	47	decceleration
	vif	95	decceleration
	vif	155	decceleration
	vif	181	decceleration
	vif	185	decceleration
	vpr	4	acceleration
	vpr	22	acceleration
	vpr	59	acceleration
	vpu	5	acceleration
	vpu	11	acceleration
	vpu	25	acceleration
	vpu	26	decceleration
	vpu	27	acceleration
	vpu	32	decceleration
	vpu	37	acceleration
	vpu	62	decceleration
	vpu	64	decceleration
	vpu	65	decceleration
	vpu	71	acceleration
	vpu	73	decceleration
	vpu	74	decceleration
	vpu	75	decceleration
	vpu	77	decceleration
	vpu	79	acceleration
C&J	env	92	decceleration
	env	229	decceleration
	env	444	decceleration
	env	655	acceleration
	env	767	acceleration
	env	798	acceleration
	env	840	decceleration
	pol	34	decceleration
	pol	545	decceleration
	pol	815	acceleration
	pol	816	decceleration
	pol	984	acceleration
	rev	88	acceleration
D	env	92	acceleration
	env	746	acceleration
	gag	279	acceleration
	pol	545	acceleration
	rev	84	decceleration
	vif	95	acceleration
F	env	49	decceleration
	env	195	acceleration
	env	277	decceleration
	gag	118	decceleration
	pol	51	decceleration
	pol	91	decceleration
	pol	646	decceleration
	pol	816	decceleration
	tat	32	decceleration
	vif	47	decceleration
	vpu	5	acceleration
	vpu	11	acceleration
	vpu	25	acceleration
	vpu	37	acceleration
	vpu	40	decceleration
	vpu	46	acceleration
	vpu	62	decceleration
	vpu	64	decceleration
	vpu	65	decceleration
	vpu	75	decceleration
	vpu	77	decceleration
	vpu	78	decceleration
	vpu	79	decceleration
	vpu	80	decceleration
G	env	18	acceleration
	env	26	decceleration
	env	30	decceleration
	env	270	decceleration
	env	341	acceleration
	env	342	acceleration
	env	353	acceleration
	env	358	acceleration
	env	365	acceleration
	env	425	acceleration
	env	455	acceleration
	env	490	decceleration
	env	725	decceleration
	env	727	decceleration
	env	829	decceleration
	gag	461	decceleration
	nef	21	acceleration
	nef	33	acceleration
	nef	51	decceleration
	nef	62	acceleration
	nef	64	decceleration
	pol	34	decceleration
	pol	36	decceleration
	pol	52	decceleration
	pol	558	decceleration
	pol	851	decceleration
	pol	882	decceleration
	rev	24	acceleration
	rev	32	decceleration
	rev	53	decceleration
	tat	35	decceleration
	tat	54	decceleration
	tat	80	decceleration
	vif	157	decceleration
	vif	170	decceleration
	vpu	31	acceleration
	vpu	32	decceleration
	vpu	64	decceleration
	vpu	71	acceleration
	vpu	73	decceleration
	vpu	75	acceleration
	vpu	78	decceleration
	vpu	80	decceleration
J	env	26	decceleration
	env	27	acceleration
	env	30	decceleration
	env	49	decceleration
	env	63	decceleration
	env	166	decceleration
	env	167	acceleration
	env	194	acceleration
	env	229	decceleration
	env	277	decceleration
	env	289	decceleration
	env	295	decceleration
	env	307	decceleration
	env	317	acceleration
	env	348	decceleration
	env	372	acceleration
	env	416	decceleration
	env	425	acceleration
	env	430	acceleration
	env	490	decceleration
	env	496	decceleration
	env	507	decceleration
	env	655	acceleration
	env	665	acceleration
	env	741	decceleration
	env	746	decceleration
	env	750	decceleration
	env	767	acceleration
	env	781	decceleration
	env	796	acceleration
	env	805	decceleration
	env	835	decceleration
	gag	10	acceleration
	gag	30	decceleration
	gag	64	acceleration
	gag	118	decceleration
	gag	158	decceleration
	gag	255	decceleration
	gag	380	decceleration
	gag	384	acceleration
	gag	389	decceleration
	gag	489	acceleration
	nef	25	decceleration
	nef	33	decceleration
	nef	51	decceleration
	nef	59	acceleration
	nef	62	acceleration
	nef	64	decceleration
	pol	5	acceleration
	pol	36	decceleration
	pol	47	acceleration
	pol	51	decceleration
	pol	52	decceleration
	pol	55	decceleration
	pol	191	decceleration
	pol	194	decceleration
	pol	204	decceleration
	pol	328	decceleration
	pol	555	decceleration
	pol	799	acceleration
	pol	849	decceleration
	pol	851	decceleration
	pol	984	decceleration
	rev	34	acceleration
	rev	51	decceleration
	rev	54	decceleration
	rev	60	acceleration
	rev	73	decceleration
	rev	82	decceleration
	rev	84	decceleration
	rev	89	decceleration
	rev	103	acceleration
	tat	32	decceleration
	tat	35	decceleration
	tat	36	decceleration
	tat	53	acceleration
	tat	57	decceleration
	tat	61	decceleration
	tat	63	decceleration
	tat	71	acceleration
	tat	77	decceleration
	vif	19	decceleration
	vif	101	decceleration
	vif	185	decceleration
	vpr	4	decceleration
	vpr	77	decceleration
	vpu	11	acceleration
	vpu	16	acceleration
	vpu	26	decceleration
	vpu	65	decceleration
